# Supplementary material for: Circulating Plasmablasts from Chronically Human Immunodeficiency Virus-Infected Individuals Predominantly Produce Polyreactive/Autoreactive Antibodies
Source: Front Immunol. 2017 Dec 6;8:1691. doi: 10.3389/fimmu.2017.01691 (PMC5723652; doi:10.3389/fimmu.2017.01691)
Supplement: Supplementary file 4 [file Table_1.xls]

## Sheet: Table S1
	Table S1| Related to Figures 1-7, and S1-S4. Demographics and Clinical Statistics of the Study Subjects.
		Sample ID	Age	Gender1	Race 2	CD4 (cells/mm3)	VL (copies/ml)3	ART experienced, on ART4
	HIV-infected individuals	HIV6	49	M	AA	589	30200	Y, N
		HIV7	23	M	C	304	16000	Y, N
		HIV8	34	F	AA	473	30630	Y, N
		HIV201	59	M	C	43	5000	Y, N
		HIV202	54	M	AA	477	20050	Y, N
		HIV203	28	F	AA	66	109534	Y, N
		HIV204	48	F	AA	740	<50	Y, Y
		HIV205	45	M	C	375	20050	Y, Y
		HIV206	59	M	AA	9	159000	Y, Y
		HIV207	26	M	C	230	1679	Y, N
		HIV208	59	M	AA	195	<50	Y, Y
		HIV209	40	M	AA	222	150080	Y, Y
		HIV210	29	F	AA	340	20060	Y, N
		HIV211	37	M	C	198	48900	Y, N
		HIV212	36	M	AA	58	51180	Y, Y
	Controls	U7	45	M	AA	675
		U13	40	M	C	631
		U23	35	F	C	656
		U27	36	M	AA	941
		U64	50	M	AA	1002
		U78	38	F	C	900
		U111	51	M	AA	888
		U112	59	M	C	600
		U118	50	F	C	1115
		U119	34	M	AA	988
		U125	34	M	AA	896
		U128	33	F	C	878
		U129	37	M	AA	750
		U130	46	F	C	788
		U131	45	M	C	702
	1Male (M), Female (F). 2Caucasion (W), African-American (AA). 3Viral load (VL). 4Anti-retroviral therapy (ART);Y: Yes; N: No
