# Supplementary material for: Circulating Plasmablasts from Chronically Human Immunodeficiency Virus-Infected Individuals Predominantly Produce Polyreactive/Autoreactive Antibodies
Source: Front Immunol. 2017 Dec 6;8:1691. doi: 10.3389/fimmu.2017.01691 (PMC5723652; doi:10.3389/fimmu.2017.01691)
Supplement: Supplementary file 5 [file Table_2.xls]

## Sheet: Table S2
	Table S2| Related to Figures 1-7. Numbers of IgH Sequences and Recombinant mAbs from Each Study Subjects.
	Control	IgH	Antibody	HIV	IgH	Antibody
	U7	25	NA	HIV6	33	12
	U13	14	10	HIV7	12	NA
	U23	18	13	HIV8	25	9
	U27	15	NA	HIV201	99	43
	U64	71	NA	HIV202	32	8
	U78	36	20	HIV203	6	NA
	U111	49	21	HIV206	28	NA
				HIV207	13	NA
	Total	228	64	Total	248	72
	NA indicates that no recombinant Abs were expressed from the donor.
