# Supplementary material for: Circulating Plasmablasts from Chronically Human Immunodeficiency Virus-Infected Individuals Predominantly Produce Polyreactive/Autoreactive Antibodies
Source: Front Immunol. 2017 Dec 6;8:1691. doi: 10.3389/fimmu.2017.01691 (PMC5723652; doi:10.3389/fimmu.2017.01691)
Supplement: Supplementary file 6 [file Table_3.xls]

## Sheet: Table S3
	Table S3| Related to Figures 2 and S3. Neutralization Activity of bnAbs against a Cross-clade Pseudovirus Panel
	Virus	Tier	Clade	IC50 (μg/mL)1
				2F5	4E10	PG9	PG16	aMLV
	SF162	1	B	3.62	3.89	>50	>50	>50
	BaL.26	1	B	6.88	1.1	0.19	0.04	>50
	WITO4160.33	2	B	18.96	5.26	2.18	0.4	>50
	1White squares indicate an IC50 of >50 μg/mL, green squares indicate 50 μg/mL > IC50 >10 μg/mL, yellow squares indicate 10 μg/mL > IC50 >1 μg/mL, orange squares indicate 1 μg/mL > IC50 >0.1 μg/mL, and red squares indicate IC50 <0.1 μg/mL.
