# Supplementary material for: Circulating Plasmablasts from Chronically Human Immunodeficiency Virus-Infected Individuals Predominantly Produce Polyreactive/Autoreactive Antibodies
Source: Front Immunol. 2017 Dec 6;8:1691. doi: 10.3389/fimmu.2017.01691 (PMC5723652; doi:10.3389/fimmu.2017.01691)
Supplement: Supplementary file 7 [file Table_4.xls]

## Sheet: Table S4
	Table S4| Related to Figures 2 and 3. VDJ region assignment, CDR3 AA and Length and Polyreactivity of 72 mAbs Derived from Chronically HIV-infected Individuals.
	No.	Ab	V-GENE	D-GENE	J-GENE	HCDR3 AA1	HCDR3 length （AA）	Polyreactivity2
	1	HIV201P1A4-2	3-15*01	6-13*01	4*02	ATDPRLAASPFDY	13	P
	2	HIV201P1B1-3	3-74*03	3-22*01	1*01	ARVGQYDTSGYYAYFQY	17	N
	3	HIV201P1B6-6	3-23*01	2-21*02	4*02	ATSPPPNCGTDCYFRSYFDY	20	P
	4	HIV201P1B8-2	4-34*01	6-19*01	4*02	ARGSNSGSSGWYPFDY	16	P
	5	HIV201P1C10-4	3-23*04	3-22*01	4*02	AKNHRDDSSRYYDN	14	P
	6	HIV201P1C2-3	4-59*02	2-15*01	5*02	ARGRGYCSSGRCILDA	16	N
	7	HIV201P1C8-5	3-49*01	3-10*02	5*02	TRDEYGTGVEFGP	13	P
	8	HIV201P1D10-3	3-72*01	3-22*01	4*02	AAAKYYYDSRGNSQSELGAY	20	P
	9	HIV201P1D11-3	1-69*01	5-18*01	6*02	ARQLSEYVYGADI	13	N
	10	HIV201P1D11-5	3-15*01	3-9*01	4*02	TTGSVLGILTHAEDH	15	N
	11	HIV201P1D3-4	3-7*01	3-10*01	6*01	ARDPKYSFYPFGE	13	P
	12	HIV201P1E1-3	3-23*01	4-17*01	4*02	AKQLRSGPFDY	11	P
	13	HIV201P1E5	1-2*02	5-24*01	5*02	ARDSRKEGFNLVP	13	P
	14	HIV201P1E5-5	4-4*07	5-18*01	4*02	AREFVPYNYVVY	12	N
	15	HIV201P1E7-6	3-7*01	3-22*01	4*02	ATRPHSSSTTAYYGVFDY	18	N
	16	HIV201P1G10-2	3-23*04	3-16*02	4*02	ATSPGWGELSLWQYYFDF	18	P
	17	HIV201P1G4-4	5-51*01	4-23*01	2*01	ARHGNYGGTSGNWYFDL	17	P
	18	HIV201P1G5-6	1-46*01	3-22*01	4*02	ARGNYYDSSGYYMGWLDY	18	P
	19	HIV201P1H5-5	3-7*01	3-16*02	4*02	ARGPHHDYVWESYRYLNNFDF	21	N
	20	HIV201P5A10-2	3-30*03	2-15*01	4*02	AKDSCSGGSCYSALNY	16	N
	21	HIV201P5A3-2	3-9*01	3-16*01	6*02	AKDLEADGEERERFGMDV	18	P
	22	HIV201P5A5-4	4-34*01	2-21*01	4*02	ARDTPPPTYCGGDCYDY	17	N
	23	HIV201P5A7-3	1-46*01	3-10*01	6*02	ARDGQRFGEITYYYGMDV	18	N
	24	HIV201P5A8-4	3-48*01	2-2*01	4*02	ARDLVCSSTSCFLGTFDH	18	N
	25	HIV201P5B12-4	3-9*01	5-18*01	4*03	AKDVGYSFGHGGYFDH	16	P
	26	HIV201B2	4-59*01	6-19*01	4*02	ARVNKSGWNGS	11	P
	27	HIV201P5B7-3	3-33*01	6-13*01	4*02	ATDKQHLASFDD	12	N
	28	HIV201P5C8-3	3-53*01	1-26*01	4*02	ARGYSGTFLYF	11	N
	29	HIV201P5D10-3	3-7*01	2-21*01	5*02	ARGGYCTTTVCPRHNWFDP	19	P
	30	HIV201P5D11-3	4-34*01	4-17*01	6*02	ARGKDMTTVSYYYGMDV	17	P
	31	HIV201P5D2-4	1-2*02	1-26*01	4*02	ATGSGLYSPDY	11	N
	32	HIV201P5D4-4	3-23*01	3-3*01	5*02	AKDPRFLEWPMGWFDP	16	N
	33	HIV201P5D4-5	5-51*01	1-1*01	5*02	VRPPRGATNRFDI	13	N
	34	HIV201P5D6-5	3-74*01	4-23*01	3*02	ARGGVNHGFDI	11	P
	35	HIV201P5D9-2	4-31*03	2-2*02	5*02	ARGYCSSTTCYTLGWFDP	18	N
	36	HIV201P5D9-3	3-15*01	4-11*01	4*02	TTDTVTMIVVG	11	P
	37	HIV201P5E7-1	3-23*04	2-15*01	4*02	AKAPARGHCGGGSCYGY	17	P
	38	HIV201P5F7-6	5-51*01	3-10*01	4*02	GLYGAGSCYFDH	12	P
	39	HIV201P5F9-5	4-59*02	3-10*02	4*02	ARDRRGNYYGTGVQFDYFDS	20	P
	40	HIV201P5G8-1	3-74*01	4-23*01	3*02	VRDVSSGNYRDKRFDI	16	P
	41	HIV201P5H4-1	3-23*04	3-22*01	3*02	ASPFITLAFDI	11	N
	42	HIV201P5H5-4	3-15*01	3-10*01	4*02	TRDRGYFEY	9	P
	43	HIV201P5H5-5	4-31*03	4-23*01	4*02	ARELTTMSTVVIDY	14	N
	44	HIV202A6	3-11*04	2-21*01	6*02	ARCGEGGYTSWGLDN	15	P
	45	HIV202P4D12-5	1-8*02	1-26*01	6*03	ARGRKGQLLTSRGKRVSYYYMDV	23	P
	46	HIV202P4F12-1	3-20*01	2-2*02	4*02	VRARGGIPAAILWFYFDF	18	P
	47	HIV202P4G9-3	4-b*02	4-17*01	4*02	ARDHGYGDFYFDY	13	P
	48	HIV202P4H9-1	3-49*04	1-26*01	1*01	TTTAGSYSAEYFQH	14	P
	49	HIV202P4B1-3	3-48*03	1-7*01	4*02	ARDAGGTTLDY	11	P
	50	HIV202P5B12-1	1-46*01	5-18*01	5*02	ARDGGKSNSRRGWFDP	16	N
	51	HIV202P5C12-1	1-2*02	2-8*01	4*02	ARDRPGTVGRLYYFDY	16	P
	52	HIV6P1B7-13	3-74*01	3-3*01	6*02	ARDLTIFGVGEPLGGMDV	18	N
	53	HIV6P1H6-4	1-2*02	3-22*01	6*02	AREPKSDTHYYDSSGLDY	18	P
	54	HIV6P2B3-1	3-48*03	3-10*01	6*03	ARGRHMDV	8	N
	55	HIV6P2F6-2	3-49*04	3-22*01	4*02	TRARPPVPYYFDC	13	P
	56	HIV6P3A7-2	3-48*03	3-3*01	3*01	ARAHDFWSAYQGRCCVVDV	19	P
	57	HIV6P3B11-3	3-15*05	6-19*01	4*02	NTWVSQSSGTFVDC	14	N
	58	HIV6P3B3-3	3-49*04	5-18*01	4*02	TRGSYGLFDF	10	N
	59	HIV6P3B5-1	3-49*04	1-26*01	3*01	ARKKSDLHDDAFDL	14	P
	60	HIV6P3B7-5	3-43*02	1-14*01	3*02	AIFPVDPDAFDI	12	N
	61	HIV6P3C3-1	3-48*03	6-13*01	2*01	ARDESSWYFDL	11	P
	62	HIV6E11	5-51*01	4-11*01	1*01	ARLGDELAGGFFDYRGLVPGHCLL	24	P
	63	HIV6P3F7-2	3-43*02	5-12*01	6*02	TGYPYGMAV	9	P
	64	HIV8P1B1-4	3-7*01	2-8*01	5*01	ARDKGQGWFDS	11	N
	65	HIV8P1B7-10	3-7*01	3-16*01	3*01	ARMGVFHACDA	11	P
	66	HIV8P1B9-9	3-30*02	6-13*01	3*02	AKSEAAAGSGPAFDI	15	N
	67	HIV8P1D1-2	3-30*02	1-26*01	4*02	AKDPGGSYGYFDY	13	P
	68	HIV8P1G3-1	3-7*01	5-18*01	4*02	AREGGVDKAMLMARGN	16	N
	69	HIV8P1G5-3	4-4*02	6-25*01	4*02	ASARKDISAGWVVYFDN	17	N
	70	HIV8P1H11-1	3-23*04	2-15*01	4*02	AKARGLVSCSGVRCYSLDY	19	P
	71	HIV8P2E11-6	3-23*04	3-22*01	4*02	AKINMIVVASGFDY	14	N
	72	HIV8P3D7-1	3-7*01	3-9*01	3*02	ARELDGRAFDI	11	N
	1AA: amino acid.2Polyreactivity: P: Polyreactive;N: Non-polyreactive
