# Supplementary material for: Circulating Plasmablasts from Chronically Human Immunodeficiency Virus-Infected Individuals Predominantly Produce Polyreactive/Autoreactive Antibodies
Source: Front Immunol. 2017 Dec 6;8:1691. doi: 10.3389/fimmu.2017.01691 (PMC5723652; doi:10.3389/fimmu.2017.01691)
Supplement: Supplementary file 8 [file Table_5.xls]

## Sheet: Table S5
	Table S5| Related to Figure 7. List of Potential VH Replacement Products in IgH Sequences Derived from Plasmablasts of Chronically HIV-infected Individuals.
	Sequence ID	VH Gene	3'VH	P3'V	N1 *	P5'D	DH	DH Gene
	HIV201A9	3-49*03	tgtggtag		ggggtccacggtccc		tggcgccaa	5-24*01
	HIV201B1	3-23*04	tgtgcga		gacaggcagagct		gtacggctggaacgac	1-1*01
	HIV201P5A5-4*	4-34*01	tgtgcgagag		acacacctcccccaa		catattgtggtggtg	2-21*01
	HIV201B3	5-51*01	tgtgcgag		gggaggg		atacaagcacgccc	6-6*01
	HIV201B7	5-51*01	tgcgcga		aagttgcgagtga		aggaagttgtactagtaccagatgct	2-2*01
	HIV201P1C2-3*	4-59*02	tgtgcgagag		ggcgaggt		tactgtagtagtggcagatgc	2-15*01
	HIV201P5D11-3#	4-34*01	tgtgcgagagg		aaaaga	ca	tgactacggtga	4-17*01
	HIV201F10	3-23*04	tgtgcgaaa		aatggcggtata		ttgtgcctctacc	3-16*01
	HIV201G4	3-74*01	tgtgcaaga		aacgcaacc		gcagctgg	6-13*01
	HIV201H1	3-53*02	tgtgcggga		gtgataaacg		atcactatgataggagtggttatta	3-22*01
	HIV201H9	3-23*04	tgtgcgaaag		tgccagctgcaactgtccc		gtataccagtggc	6-19*01
	HIV202P5C12-1#	1-2*05	tgtgcgagaga	tc	gaccgggaacagtgggtcg	acta	attgt	2-8*01
	HIV202E4	4-61*02	tgtgcgagag		gcacgggcat		tattactatgttccgg	3-10*02
	HIV202P4F12-1#	3-20*01	tgtgtgag		ggccagggggggga		taccagctgctata	2-2*02
	HIV202F5	1-46*01	tgtgcgagag		ggcagaac		gggcagaacagcagc	6-13*01
	HIV202G1	3-30*04	tgtgcgagaga	t	ggtcggtcaccca		gtggatatagtggct	5-12*01
	HIV202G4	3-15*01	tgtaccacaga	t	tacggct	ga	ctggg	7-27*01
	HIV203B12	3-11*04	tgtgcgagag		tttggacaaactacggcccc		gggcgctac	1-26*01
	HIV203F10	3-21*04	tgtgcgaga		catctga		attactttgacagtagtggtta	3-22*01
	HIV206B4	3-23*04	tgtgcgaaa		agaccgcag		agtagtggctat	3-22*01
	HIV206B8	3-49*04	tgt		gttcgagtctcccgtggatctagcg		actctgatttgggg	3-10*01
	HIV206C1	1-18*01	tgcgcgag		gagtacccaaaacaccctc		tatagcagc	6-13*01
	HIV206F10	3-49*04	tgtggtaga		cacaca		gtggatacaggtctgg	5-18*01
	HIV207B8	1-69*01	tgtgcgaga		caactta		gtgaatacgtctatggt	5-18*01
	HIV207H6	1-2*02	tgtgcgagaga		gcccaaatctgatacgc		attactatgatagtagtggt	3-22*01
	HIV6A1	1-46*01	tgtgcaaga	tc	ccccgtccccccctataggtcat		actactttgactac	4-17*01
	HIV6P3C3-1#	3-48*03	tgtgcgagaga		tgaatca		ag	6-13*01
	HIV6F10	4-59*01	tgtgcgagaga		gtacttgagtcc		ctatgatagtggtggtt	3-22*01
	HIV7A12	3-7*01	tgtgcga		aaagtcgaaagag		gtacaactgggatagtagtggttat	3-22*01
	HIV7B2	3-23*04	tgtgcgaaag		tccctagag		ctatgatagtagtggtt	3-22*01
	HIV7G3	4-30-4*01	tgtgccagaga		gggatattgtggcac		taccgactgctatg	2-2*01
	HIV8D2	3-21*01	tgcgcgaaag		gcggattcg		atagaggc	5-12*01
	HIV8G12	1-2*02	tgtgcgagaga		ggatgccg		acagctggaacga	1-1*01
	HIV8P1G5-3*	4-4*02	tgtgcgag		tgcccgtaaggac		atatcagcgg	6-25*01
	HIV8G8	4-34*01	tgtgcgag	c	cggggaggg		actctggttcggggaattttt	3-10*01
	The nucleotides highlighted in red within the VH-DH joints indicate a match with 3’ end sequences of other VH germline. genes, as the VH replacement footprint. # indicates polyreactive mAb. * indicates non-polyreactive mAb.
